# Supplementary material for: Global ischemia induces stemness and dedifferentiation in human adult cardiomyocytes after cardiac arrest
Source: Sci Rep. 2024 Jun 20;14:14256. doi: 10.1038/s41598-024-65212-z (PMC11190235; doi:10.1038/s41598-024-65212-z)
Supplement: Supplementary file 2 — Supplementary Table 1. [file 41598_2024_65212_MOESM2_ESM.xlsx]

## Sheet: Blad2
Supplementary Table 1. detailed medical history for each donor
Donor ID	Sex	Age	Time from onset to donation	Medical history	Brain death due to	Cardiac arrest, mechanism	Witnessed arrest	Minutes from onset of CPR to ROSC	Echocardiography	Rejected for donation due to
1	F	58	2 days	Ischemic heart disease, hypertension, atrial fibrillation	Intracerebral haemorrhage	No			-	History of cardiac disease
2	F	31	2 days	No known disease	Hydrocephalus	No			Normal (EF 50%)	No recipient
3	M	62	3 days	Atril fibrillation/Maze surgery	Subarachnoid haemorrhage	No			-	History of cardiac disease
4	M	74	2 days	No known disease	Intracerebral haemorrhage	No			Normal (EF >60%)	High age
5	F	75	3 days	Hypertension	Subarachnoid haemorrhage	No			-	High age
6	M	63	2 days	Hypertension	Intracerebral haemorrhage	No			Normal (EF 55%)	Not specified
7	F	44	3 days	No known disease	Ischemic oedema	Yes, hanging	No	20	Mitral insufficiency	Poor organ quality
8	F	63	2 days	DM type 2, hypertension, ischemic heart disease	Ischemic oedema	Yes, primary cardiac arrest	Yes	30	-	History of cardiac disease
9	F	19	2 days	Asthma	Ischemic oedema	Yes, hanging	No	20	Global hypokinesia with EF 20%	Poor organ quality
10	F	43	3 days	Hypertension	Ischemic oedema	Yes, trauma to neck with hypoxia	Yes	50	Normal (EF >60%)	Logistic reasons/lack of time
11	M	52	3 days	Hypertension, DM type 2	Ischemic oedema	Yes, primary cardiac arrest	Yes	30	-	No recipient
12	M	63	3 days	Hypertension	Traumatic brain injury	Yes, secondary to severe brain injury	Yes	5	Normal (EF >60%)	History of cardiac disease
13	M	54	3 days	No known disease	Subarachnoid haemorrhage	Yes, secondary to severe brain injury	Yes	10	Hypokinesia anterioseptal and posterior segments. EF 50%.	Poor organ quality
14	M	69	4 days	No known disease	Traumatic brain injury	Yes, hypoxia due to trauma	Yes	20	Hypokinesia in septum. EF 30-40%	Poor organ quality, no recipient
15	M	19	4 days	No known disease	Ischemic oedema	Yes, primary cardiac arrest	Yes	40	Hypokinesia in apex and midventricular segments, EF 30-40%	Poor organ quality
16	M	21	3 days	No known disease	Ischemic oedema	Yes, suffocation	No	20	Global hypokinesia with EF 30%	Poor organ quality
17	M	46	3 days	No known disease	Ischemic oedema	Yes, hanging	No	30	Hypokinesia in septal and inferior segments with normalization. EF 55%.	No recipient
18	M	30	3 days	No known disease	Ischemic oedema	Yes, hanging	No	20	-	Not specified
19	M	24	3 days	No known disease	Ischemic oedema	Yes, primary cardiac arrest	Yes	30	Normal (EF >60%)	Poor organ quality (arrhytmias)
20	M	31	3 days	Obesity	Ischemic oedema	Yes, primary cardiac arrest	Yes	50	Normal (EF >60%)	No recipient, circulatory instability
21	F	53	3 days	No known disease	Ischemic oedema	Yes, primary cardiac arrest	No	75	Global hypokinesia with EF 30-40%%	Poor organ quality
Supplementary Table 1 summarizes detailed medical history for each donor e.g. cause of death, mechanisms behind the cardiac arrest, and results from the echocardiography.
